# Supplementary material for: Personality disorders in individuals with functional seizures: a systematic review
Source: Front Psychiatry. 2024 Aug 1;15:1411189. doi: 10.3389/fpsyt.2024.1411189 (PMC11333798; doi:10.3389/fpsyt.2024.1411189)
Supplement: Supplementary file 2 [file Table_1.xls]

## Sheet: Searches
Article	Full text available	Paper in English	Primary research article (>5 patients)	About Humans	Adults (>18 yrs)	Personality disorder according to DSM IV or DSMV or ICD-10 or ICD-11	About relevant condition (PNES only without ID and/or epilepsy comorbidity) (se un sottogruppo di pz era pulito lo abbiamo preso)	Decision
Baillès, E., Pintor, L., Torres, X., Fernández-Egea, E., de Pablo, J., & Arroyo, S. (2004). [Psychiatric disease in patients with psychogenic non-epileptic seizures referred from an epilepsy unit in a general hospital]. Actas Esp Psiquiatr, 32(2), 76-81. (Patología psiquiátrica en pacientes con crisis no epilépticas psicógenas derivados a una unidad de epilepsia en un hospital general.), 15042467	n		y	y				excluded
Baillés, E., Pintor, L., Fernandez-Egea, E., Torres, X., Matrai, S., De Pablo, J., & Arroyo, S. (2004). Psychiatric disorders, trauma, and MMPI profile in a Spanish sample of nonepileptic seizure patients. Gen Hosp Psychiatry, 26(4), 310-315. https://doi.org/10.1016/j.genhosppsych.2004.04.003, 15234827	y	y	y	y	y	y	y	included
Baroni, G., Piccinini, V., Martins, W. A., de Paola, L., Paglioli, E., Margis, R., & Palmini, A. (2016). Variables associated with co-existing epileptic and psychogenic nonepileptic seizures: a systematic review. Seizure, 37, 35-40. https://doi.org/10.1016/j.seizure.2016.02.003, 26987033	Y	y	n					excluded
Beghi, M., Negrini, P. B., Perin, C., Peroni, F., Magaudda, A., Cerri, C., & Cornaggia, C. M. (2015). Psychogenic non-epileptic seizures: so-called psychiatric comorbidity and underlying defense mechanisms. Neuropsychiatr Dis Treat, 11, 2519-2527. https://doi.org/10.2147/ndt.S82079 PMC4599147 26491330	y	y	n					excluded
Binzer, M., Stone, J., & Sharpe, M. (2004). Recent onset pseudoseizures--clues to aetiology. Seizure, 13(3), 146-155. https://doi.org/10.1016/s1059-1311(03)00184-5, 15010051	y	y	y	y	y	y	y	included
Bodde, N. M., Bartelet, D. C., Ploegmakers, M., Lazeron, R. H., Aldenkamp, A. P., & Boon, P. A. (2011). MMPI-II personality profiles of patients with psychogenic nonepileptic seizures. Epilepsy Behav, 20(4), 674-680. https://doi.org/10.1016/j.yebeh.2011.01.034, 21450531	y	y	y	y	y	n		excluded
Bout, A., Aarab, C., Rammouz, I., & Aalouane, R. (2022). [Clinical presentation, co-occurrence and suicidality in psychiatric emergency patients with psychogenic non-epileptic seizures]. Encephale, 48(4), 409-414. https://doi.org/10.1016/j.encep.2021.04.005 (Expression clinique, comorbidités psychiatriques et suicidalité chez des patients avec crises psychogènes non épileptiques.), 34311962	y	n						excluded
Bowman, E. S. (1998). Pseudoseizures. Psychiatr Clin North Am, 21(3), 649-657, vii. https://doi.org/10.1016/s0193-953x(05)70029-0, 9774802	y	y	n					excluded
Bowman, E. S., & Markand, O. N. (1996). Psychodynamics and psychiatric diagnoses of pseudoseizure subjects. Am J Psychiatry, 153(1), 57-63. https://doi.org/10.1176/ajp.153.1.57, 8540592	y	y	y	y	y	n		excluded
Buonsenso, D., Plosnic, M., Bersani, G., Monaco, S., Ferrara, P., & Chiaretti, A. (2019). Paroxysmal non-epileptic events in the pediatric emergency department. Eur Rev Med Pharmacol Sci, 23(5), 2188-2193. https://doi.org/10.26355/eurrev_201903_17265, 30915765	y	y	n					excluded
Cohen, L. M., Howard, G. F., 3rd, & Bongar, B. (1992). Provocation of pseudoseizures by psychiatric interview during EEG and video monitoring. Int J Psychiatry Med, 22(2), 131-140. https://doi.org/10.2190/nehn-8qjn-1bgy-24nb, 1517020	y	y	y	y	n			excluded
D'Alessio, L., Giagante, B., Oddo, S., Silva, W. W., Solís, P., Consalvo, D., & Kochen, S. (2006). Psychiatric disorders in patients with psychogenic non-epileptic seizures, with and without comorbid epilepsy. Seizure, 15(5), 333-339. https://doi.org/10.1016/j.seizure.2006.04.003, 16720097	y	y	y	y	y	y	y	included
Diprose, W., Sundram, F., & Menkes, D. B. (2016). Psychiatric comorbidity in psychogenic nonepileptic seizures compared with epilepsy. Epilepsy Behav, 56, 123-130. https://doi.org/10.1016/j.yebeh.2015.12.037, 26874243	y	y	n					excluded
Direk, N., Kulaksizoglu, I. B., Alpay, K., & Gurses, C. (2012). Using personality disorders to distinguish between patients with psychogenic nonepileptic seizures and those with epileptic seizures. Epilepsy Behav, 23(2), 138-141. https://doi.org/10.1016/j.yebeh.2011.11.013, 22236571	y	y	y	y	y	y	y	included
Drake, M. E., Jr. (1985). Saline activation of pseudoepileptic seizures: clinical EEG and neuropsychiatric observations. Clin Electroencephalogr, 16(3), 171-176. https://doi.org/10.1177/155005948501600313, 4042386	y	y	y	y	y	n		excluded
Drake, M. E., Jr., Pakalnis, A., & Phillips, B. B. (1992). Neuropsychological and psychiatric correlates of intractable pseudoseizures. Seizure, 1(1), 11-13. https://doi.org/10.1016/1059-1311(92)90048-6, 1364248	y	y	y	y	y	n		excluded
Finsterer, J., & Stefan, L. (2016). Malingering and Factitious Disorder (Münchausen-syndrome) can be Mitochondrial. Indian J Psychol Med, 38(4), 348-352. https://doi.org/10.4103/0253-7176.185947 PMC4980905 27570349	y	y	n					excluded
Fritzsche, K., Baumann, K., Götz-Trabert, K., & Schulze-Bonhage, A. (2013). Dissociative seizures: a challenge for neurologists and psychotherapists. Dtsch Arztebl Int, 110(15), 263-268. https://doi.org/10.3238/arztebl.2013.0263 PMC3647137 23667393	y	y	n					excluded
Galimberti, C. A., Ratti, M. T., Murelli, R., Marchioni, E., Manni, R., & Tartara, A. (2003). Patients with psychogenic nonepileptic seizures, alone or epilepsy-associated, share a psychological profile distinct from that of epilepsy patients. J Neurol, 250(3), 338-346. https://doi.org/10.1007/s00415-003-1009-0, 12638026	y	y	y	y	y	n		excluded
Gasparini, S., Beghi, E., Ferlazzo, E., Beghi, M., Belcastro, V., Biermann, K. P., Bottini, G., Capovilla, G., Cervellione, R. A., Cianci, V., Coppola, G., Cornaggia, C. M., De Fazio, P., De Masi, S., De Sarro, G., Elia, M., Erba, G., Fusco, L., Gambardella, A., . . . Aguglia, U. (2019). Management of psychogenic non-epileptic seizures: a multidisciplinary approach. Eur J Neurol, 26(2), 205-e215.…	y	y	n					excluded
Goldstein, L. H. (2004). Assessment of patients with psychogenic non-epileptic seizures. J Neurol Neurosurg Psychiatry, 75(5), 667-668. https://doi.org/10.1136/jnnp.2003.033753 PMC1763575 15090556	y	y	n					excluded
Goldstein, L. H., Robinson, E. J., Mellers, J. D. C., Stone, J., Carson, A., Chalder, T., Reuber, M., Eastwood, C., Landau, S., McCrone, P., Moore, M., Mosweu, I., Murray, J., Perdue, I., Pilecka, I., Richardson, M. P., & Medford, N. (2021). Psychological and demographic characteristics of 368 patients with dissociative seizures: data from the CODES cohort. Psychol Med, 51(14), 2433-2445. https:/…	y	y	y	y	y	y	n	excluded
Grimaldi, I., Dubuc, M., Kahane, P., Bougerol, T., & Vercueil, L. (2010). Anxiety and depression in psychogenic movement disorder and non-epileptic seizures: a prospective comparative study. Rev Neurol (Paris), 166(5), 515-522. https://doi.org/10.1016/j.neurol.2009.10.016, 20056263	y	y	y	y	y	n		excluded
Gross, M. (1979). Pseudoepilepsy: a study in adolescent hysteria. Am J Psychiatry, 136(2), 210-213. https://doi.org/10.1176/ajp.136.2.210, 760552	y	y	y	y	n			excluded
Hallab, A., & Sen, A. (2021). Epilepsy and psychogenic non-epileptic seizures in forcibly displaced people: A scoping review. Seizure, 92, 128-148. https://doi.org/10.1016/j.seizure.2021.08.004, 34509907	y	y	n					excluded
Harden, C. L., Jovine, L., Burgut, F. T., Carey, B. T., Nikolov, B. G., & Ferrando, S. J. (2009). A comparison of personality disorder characteristics of patients with nonepileptic psychogenic pseudoseizures with those of patients with epilepsy. Epilepsy Behav, 14(3), 481-483. https://doi.org/10.1016/j.yebeh.2008.12.012, 19146989	y	y	y	y	y	y	y	included
Hovorka, J., Nezádal, T., Herman, E., Nemcová, I., & Bajacek, M. (2007). Psychogenic non-epileptic seizures, prospective clinical experience: diagnosis, clinical features, risk factors, psychiatric comorbidity, treatment outcome. Epileptic Disord, 9 Suppl 1, S52-58. https://doi.org/10.1684/epd.2008.0156, 18319201	y	y	y	y	y	y	y	included
Johnson, A. L., Storzbach, D., Binder, L. M., Barkhuizen, A., Kent Anger, W., Salinsky, M. C., Tun, S. M., & Rohlman, D. S. (2010). MMPI-2 profiles: fibromyalgia patients compared to epileptic and non-epileptic seizure patients. Clin Neuropsychol, 24(2), 220-234. https://doi.org/10.1080/13854040903266902, 19859855	y	y	y	y	y	n		excluded
Kalogjera-Sackellares, D., & Sackellares, J. C. (1997). Analysis of MMPI patterns in patients with psychogenic pseudoseizures. Seizure, 6(6), 419-427. https://doi.org/10.1016/s1059-1311(97)80015-5, 9530936	y	y	y	y	y	n		excluded
Kanner, A. M., Parra, J., Frey, M., Stebbins, G., Pierre-Louis, S., & Iriarte, J. (1999). Psychiatric and neurologic predictors of psychogenic pseudoseizure outcome. Neurology, 53(5), 933-938. https://doi.org/10.1212/wnl.53.5.933, 10496249	y	y	y	y	y	n		excluded
Kaufman, K. R., Mohebati, A., & Sotolongo, A. (2004). Pseudoseizures and hysterical stridor. Epilepsy Behav, 5(2), 269-272. https://doi.org/10.1016/j.yebeh.2003.12.009, 15123032	y	y	n					excluded
Kuloglu, M., Atmaca, M., Tezcan, E., Gecici, O., & Bulut, S. (2003). Sociodemographic and clinical characteristics of patients with conversion disorder in Eastern Turkey. Soc Psychiatry Psychiatr Epidemiol, 38(2), 88-93. https://doi.org/10.1007/s00127-003-0608-5, 12563551	y	y	y	y	y	n		excluded
Kustov, G. V., Zinchuk, M. S., Rider, F. K., Pashnin, E. V., Voinova, N. I., Avedisova, A. S., & Guekht, A. B. (2022). [Comorbidity of psychogenic non-epileptic seizures with mental disorders]. Zh Nevrol Psikhiatr Im S S Korsakova, 122(2), 28-35. https://doi.org/10.17116/jnevro202212202128 (Komorbidnost' psikhogennykh neepilepticheskikh pristupov s psikhicheskimi rasstroistvami.), 35271233	y	n						excluded
Lacey, C., Cook, M., & Salzberg, M. (2007). The neurologist, psychogenic nonepileptic seizures, and borderline personality disorder. Epilepsy Behav, 11(4), 492-498. https://doi.org/10.1016/j.yebeh.2007.09.010, 18054130	y	y	n					excluded
Magaudda, A., Gugliotta, S. C., Tallarico, R., Buccheri, T., Alfa, R., & Laganà, A. (2011). Identification of three distinct groups of patients with both epilepsy and psychogenic nonepileptic seizures. Epilepsy Behav, 22(2), 318-323. https://doi.org/10.1016/j.yebeh.2011.07.005, 21840769	y	y	y	y	y	y	n	excluded
Malda-Castillo, J., Howell, B., Russell, L., Town, J., Abbass, A., Perez-Algorta, G., & Valavanis, S. (2023). Intensive Short-Term Dynamic Psychotherapy (ISTDP) associated with healthcare reductions in patients with functional seizures. Epilepsy Behav, 141, 109147. https://doi.org/10.1016/j.yebeh.2023.109147, 36924611	y	y	y	y	y	n		excluded
McNeil, G. N., Leighton, L. H., & Elkins, A. M. (1984). Possible psychogenic fever of 103.5 degrees F in a patient with borderline personality disorder. Am J Psychiatry, 141(7), 896-897. https://doi.org/10.1176/ajp.141.7.896, 6731643	y	y	n					excluded
Miller, H. R. (1983). Psychogenic seizures treated by hypnosis. Am J Clin Hypn, 25(4), 248-252. https://doi.org/10.1080/00029157.1983.10404110, 6673583	y	y	n					excluded
Myers, L., Sarudiansky, M., Korman, G., & Baslet, G. (2021). Using evidence-based psychotherapy to tailor treatment for patients with functional neurological disorders. Epilepsy Behav Rep, 16, 100478. https://doi.org/10.1016/j.ebr.2021.100478 PMC8515382 34693243	y	y	n					excluded
Nagahata, M. (1990). [Neuropsychological and psychiatric problems in epileptic children]. No To Hattatsu, 22(2), 143-148. 2184870	n							excluded
Nau, R., Thiel, A., & Prange, H. W. (1994). [Life threatening embolism caused by central venous catheter fragments in psychiatric patients]. Nervenarzt, 65(5), 350-352. (Lebensbedrohliche Embolien durch Venenkatheterfragmente bei psychiatrischen Patienten.), 8052339	y	n						excluded
Ney, G. C., Barr, W. B., Napolitano, C., Decker, R., & Schaul, N. (1998). New-onset psychogenic seizures after surgery for epilepsy. Arch Neurol, 55(5), 726-730. https://doi.org/10.1001/archneur.55.5.726, 9605732	y	y	n					excluded
Nežádal, T., Hovorka, J., Herman, E., Němcová, I., Bajaček, M., & Stichová, E. (2011). Psychogenic non-epileptic seizures: our video-EEG experience. Neurol Res, 33(7), 694-700. https://doi.org/10.1179/1743132811y.0000000003, 21756548	y	y	y	y	y	y	y	included
Nubukpo, P., Grunitzky, E. K., Pélissolo, A., Radji, A., Preux, P. M., & Clément, J. P. (2006). [Epilepsy and personality study among the Tamberma of Togo based on a general population survey using the Cloninger's Temperament and Character Inventory]. Encephale, 32(6 Pt 1), 1019-1022. (Epilepsie et étude de la personnalité chez les Tambermas du Togo: à partir d'une enquête en population générale …	y	n						excluded
Pakalnis, A., Drake, M. E., Jr., & Phillips, B. (1991). Neuropsychiatric aspects of psychogenic status epilepticus. Neurology, 41(7), 1104-1106. https://doi.org/10.1212/wnl.41.7.1104, 2067641	y	y	y	y	y	n		excluded
Perez, D. L., Matin, N., Williams, B., Tanev, K., Makris, N., LaFrance, W. C., Jr., & Dickerson, B. C. (2018). Cortical thickness alterations linked to somatoform and psychological dissociation in functional neurological disorders. Hum Brain Mapp, 39(1), 428-439. https://doi.org/10.1002/hbm.23853 PMC5747307 29080235	y	y	y	y	y	n		excluded
Pintor Pérez, L., Pérez Domínguez, G., Torres Mata, X., Araya La Ribera, S., Arroyo Serrano, S., Bailles Lázard, E., & De Pablo Rabasso, J. (2002). [Psychiatric disorders, personality and traumatic experiences in conversive non-epileptic seizures patients]. Actas Esp Psiquiatr, 30(4), 233-239. (Trastornos psiquiátricos, personalidad y experiencias traumáticas en pacientes con crisis no epiléptica…	y	n						excluded
Ploesser, M., McDonald, C., Hirshman, B., & Ben-Haim, S. (2023). Psychiatric outcomes after temporal lobe surgery in patients with temporal lobe epilepsy and comorbid psychiatric illness: A systematic review and meta-analysis. Epilepsy Res, 189, 107054. https://doi.org/10.1016/j.eplepsyres.2022.107054, 36473277	y	y	n					excluded
Ponnusamy, A., Marques, J. L., & Reuber, M. (2011). Heart rate variability measures as biomarkers in patients with psychogenic nonepileptic seizures: potential and limitations. Epilepsy Behav, 22(4), 685-691. https://doi.org/10.1016/j.yebeh.2011.08.020, 21975299	y	y	y	y	y	n		excluded
Popkirov, S., Asadi-Pooya, A. A., Duncan, R., Gigineishvili, D., Hingray, C., Miguel Kanner, A., LaFrance, W. C., Jr., Pretorius, C., & Reuber, M. (2019). The aetiology of psychogenic non-epileptic seizures: risk factors and comorbidities. Epileptic Disord, 21(6), 529-547. https://doi.org/10.1684/epd.2019.1107, 31843732	y	y	n					excluded
Quinn, M., Schofield, M., & Middleton, W. (2008). Conceptualization and treatment of psychogenic non-epileptic seizures. J Trauma Dissociation, 9(1), 63-84. https://doi.org/10.1080/15299730802073676, 19042310	y	y	n					excluded
Rady, A., Elfatatry, A., Molokhia, T., & Radwan, A. (2021). Psychiatric comorbidities in patients with psychogenic nonepileptic seizures. Epilepsy Behav, 118, 107918. https://doi.org/10.1016/j.yebeh.2021.107918, 33735815	y	y	y	y	y	y	y	included
Rechlin, T., Loew, T. H., & Joraschky, P. (1997). Pseudoseizure "status". J Psychosom Res, 42(5), 495-498. https://doi.org/10.1016/s0022-3999(97)00029-9, 9194024	y	y	y	y	n			excluded
Reinsberger, C., Sarkis, R., Papadelis, C., Doshi, C., Perez, D. L., Baslet, G., Loddenkemper, T., & Dworetzky, B. A. (2015). Autonomic changes in psychogenic nonepileptic seizures: toward a potential diagnostic biomarker? Clin EEG Neurosci, 46(1), 16-25. https://doi.org/10.1177/1550059414567739, 25780264	y	y	n					excluded
Reuber, M., Pukrop, R., Bauer, J., Derfuss, R., & Elger, C. E. (2004). Multidimensional assessment of personality in patients with psychogenic non-epileptic seizures. J Neurol Neurosurg Psychiatry, 75(5), 743-748. https://doi.org/10.1136/jnnp.2003.013821 PMC1763578 15090571	y	y	y	y	y	n		excluded
Sartorius, A., & Schmahl, C. (2009). Bispectral index monitoring during dissociative pseudo-seizure. World J Biol Psychiatry, 10(4 Pt 2), 603-605. https://doi.org/10.1080/15622970701530933, 17853259	y	y	n					excluded
Savard, G., & Andermann, F. (1990). Convulsive pseudoseizures: a review of current concepts. Behav Neurol, 3(3), 133-141. https://doi.org/10.3233/ben-1990-3301, 24487237	y	y	n					excluded
Scévola, L., D'Alessio, L., Saferstein, D., Centurión, E., Consalvo, D., & Kochen, S. (2009). Psychogenic nonepileptic seizures after head injury: a case report. Case Rep Med, 2009, 712813. https://doi.org/10.1155/2009/712813 PMC2766503 19859582	y	y	n					excluded
Scévola, L., Korman, G., Oddo, S., Kochen, S., & D'Alessio, L. (2014). [Psychogenic non-epileptic seizures. Differential diagnosis with epilepsy, clinical presentation and therapeutic approach]. Vertex, 25(116), 266-273. (Crisis no epilépticas de origen psicógeno. Diagnóstico diferencial con la epilepsia, presentación clínica y abordaje terapéutico.), 25546641	y	n						excluded
Scévola, L., Teitelbaum, J., Oddo, S., Centurión, E., Loidl, C. F., Kochen, S., & L, D. A. (2013). Psychiatric disorders in patients with psychogenic nonepileptic seizures and drug-resistant epilepsy: a study of an Argentine population. Epilepsy Behav, 29(1), 155-160. https://doi.org/10.1016/j.yebeh.2013.07.012, 23969203	y	y	y	y	y	y	y	included
Sobregrau, P., Baillès, E., Carreño, M., Donaire, A., Boget, T., Setoain, X., Bargalló, N., Rumià, J., M, V. S. V., & Pintor, L. (2023). Psychiatric and psychological assessment of Spanish patients with drug-resistant epilepsy and psychogenic nonepileptic seizures (PNES) with no response to previous treatments. Epilepsy Behav, 145, 109329. https://doi.org/10.1016/j.yebeh.2023.109329, 37453292	y	y	y	y	y	y	n	excluded
Søgaard, U., Mathiesen, B. B., & Simonsen, E. (2019). Personality and Psychopathology in Patients With Mixed Sensory-Motor Functional Neurological Disorder (Conversion Disorder): A Pilot Study. J Nerv Ment Dis, 207(7), 546-554. https://doi.org/10.1097/nmd.0000000000001015, 31206424	y	y	y	y	y	y	n	excluded
Stewart, R. S., Lovitt, R., & Stewart, R. M. (1982). Are hysterical seizures more than hysteria? A research diagnostic criteria, DMS-III, and psychometric analysis. Am J Psychiatry, 139(7), 926-929. https://doi.org/10.1176/ajp.139.7.926, 7091412	y	y	y	y	n			excluded
Stone, J., Sharpe, M., & Binzer, M. (2004). Motor conversion symptoms and pseudoseizures: a comparison of clinical characteristics. Psychosomatics, 45(6), 492-499. https://doi.org/10.1176/appi.psy.45.6.492, 15546826	y	y	y	y	y	y	y	included
Sullivan-Baca, E., Weitzner, D. S., Choudhury, T. K., Fadipe, M., Miller, B. I., & Haneef, Z. (2022). Characterizing differences in psychiatric profiles between male and female veterans with epilepsy and psychogenic non-epileptic seizures. Epilepsy Res, 186, 106995. https://doi.org/10.1016/j.eplepsyres.2022.106995, 36030730	y	y	y	y	y	y	n	excluded
Testa, S. M., Schefft, B. K., Szaflarski, J. P., Yeh, H. S., & Privitera, M. D. (2007). Mood, personality, and health-related quality of life in epileptic and psychogenic seizure disorders. Epilepsia, 48(5), 973-982. https://doi.org/10.1111/j.1528-1167.2006.00965.x, 17284298	y	y	y	y	y	n		excluded
Turner, K., Piazzini, A., Chiesa, V., Barbieri, V., Vignoli, A., Gardella, E., Tisi, G., Scarone, S., Canevini, M. P., & Gambini, O. (2011). Patients with epilepsy and patients with psychogenic non-epileptic seizures: video-EEG, clinical and neuropsychological evaluation. Seizure, 20(9), 706-710. https://doi.org/10.1016/j.seizure.2011.07.001, 21795068	y	y	y	y	y	y	y	included
Vanderzant, C. W., Giordani, B., Berent, S., Dreifuss, F. E., & Sackellares, J. C. (1986). Personality of patients with pseudoseizures. Neurology, 36(5), 664-668. https://doi.org/10.1212/wnl.36.5.664, 3703265	y	y	y	y	y	n		excluded
Volow, M. R. (1986). Pseudoseizures: an overview. South Med J, 79(5), 600-607. https://doi.org/10.1097/00007611-198605000-00020, 3518074	n							excluded
Wyllie, E., Glazer, J. P., Benbadis, S., Kotagal, P., & Wolgamuth, B. (1999). Psychiatric features of children and adolescents with pseudoseizures. Arch Pediatr Adolesc Med, 153(3), 244-248. https://doi.org/10.1001/archpedi.153.3.244, 10086400	y	y	y	y	n			excluded
Bowman ES. (1999). Nonepileptic seizures: psychiatric framework, treatment, and outcome. Neurology. 53(5 Suppl 2):S84-8.	y	y	n					excluded
Erro R, Brigo F, Trinka E, Turri G, Edwards MJ, Tinazzi M. (2016). Psychogenic nonepileptic seizures and movement disorders: A comparative review. Neurol Clin Pract. 6(2):138-149. doi: 10.1212/CPJ.0000000000000235.	y	y	n					excluded
Ganos C, Martino D, Espay AJ, Lang AE, Bhatia KP, Edwards MJ. 2019. Tics and functional tic-like movements: Can we tell them apart? Neurology. 93(17):750-758. doi: 10.1212/WNL.0000000000008372.	y	y	n					excluded
Gledhill JM, Brand EJ, Pollard JR, St Clair RD, Wallach TM, Crino PB. (2021). Association of Epileptic and Nonepileptic Seizures and Changes in Circulating Plasma Proteins Linked to Neuroinflammation. Neurology;96(10):e1443-e1452. doi: 10.1212/WNL.0000000000011552.	y	y	y	y	y	n		excluded
Goldstein LH, Chalder T, Chigwedere C, Khondoker MR, Moriarty J, Toone BK, Mellers JD. (2010). Cognitive-behavioral therapy for psychogenic nonepileptic seizures: a pilot RCT. Neurology. 74(24):1986-94. doi: 10.1212/WNL.0b013e3181e39658.	y	y	y	y	y	n		excluded
Hansen AS, Rask CU, Christensen AE, Rodrigo-Domingo M, Christensen J, Nielsen RE. (2021) Psychiatric Disorders in Children and Adolescents With Psychogenic Nonepileptic Seizures. Neurology. 97(5):e464-e475. doi: 10.1212/WNL.0000000000012270.	y	y	y	y	n			excluded
Kanner AM, Saporta AS, Kim DH, Barry JJ, Altalib H, Omotola H, Jette N, O'Brien TJ, Nadkarni S, Winawer MR, Sperling M, French JA, Abou-Khalil B, Alldredge B, Bebin M, Cascino GD, Cole AJ, Cook MJ, Detyniecki K, Devinsky O, Dlugos D, Faught E, Ficker D, Fields M, Gidal B, Gelfand M, Glynn S, Halford JJ, Haut S, Hegde M, Holmes MG, Kalviainen R, Kang J, Klein P, Knowlton RC, Krishnamurthy K, Kuzni…	y	y	y	y	y	n		excluded
Krumholz A. (1999). Nonepileptic seizures: diagnosis and management. Neurology. 53(5 Suppl 2):S76-83.	y	y	n					excluded
Lagrand TJ, Jones M, Bernard A, Lehn AC. (2023) Health Care Utilization in Functional Neurologic Disorders: Impact of Explaining the Diagnosis of Functional Seizures on Health Care Costs. Neurol Clin Pract. 13(1):e200111. doi: 10.1212/CPJ.0000000000200111.	y	y	y	y	y	n		excluded
Tao G, Auvrez C, Nightscales R, Barnard S, McCartney L, Malpas CB, Perucca P, Chen Z, Adams S, McIntosh A, Ignatiadis S, O'Brien P, Cook MJ, Kwan P, Berkovic SF, D'Souza W, Velakoulis D, O'Brien TJ. (2021). Association Between Psychiatric Comorbidities and Mortality in Epilepsy. Neurol Clin Pract. . 11(5):429-437. doi: 10.1212/CPJ.0000000000001114.	y	y	y	y	y	n		excluded
Tolchin B, Dworetzky BA, Martino S, Blumenfeld H, Hirsch LJ, Baslet G. (2019) Adherence with psychotherapy and treatment outcomes for psychogenic nonepileptic seizures. Neurology. 92(7):e675-e679. doi: 10.1212/WNL.0000000000006848.	y	y	y	y	y	n		excluded
Tinuper P, Bisulli F, Cross JH, Hesdorffer D, Kahane P, Nobili L, Provini F, Scheffer IE, Tassi L, Vignatelli L, Bassetti C, Cirignotta F, Derry C, Gambardella A, Guerrini R, Halasz P, Licchetta L, Mahowald M, Manni R, Marini C, Mostacci B, Naldi I, Parrino L, Picard F, Pugliatti M, Ryvlin P, Vigevano F, Zucconi M, Berkovic S, Ottman R. (2016). Definition and diagnostic criteria of sleep-related …	y	y	n					excluded
LaFrance WC Jr, Keitner GI, Papandonatos GD, Blum AS, Machan JT, Ryan CE, Miller IW. (2010). Pilot pharmacologic randomized controlled trial for psychogenic nonepileptic seizures. Neurology. ;75(13):1166-73. doi: 10.1212/WNL.0b013e3181f4d5a9.	y	y	y	y	y	y		included
LaFrance WC. (2002). How many patients with psychogenic nonepileptic seizures also have epilepsy? Neurology. 58(6):990; author reply 990-1. doi: 10.1212/wnl.58.6.990.	y	y	y	y	y	n		excluded
Lesser RP. (1996). Psychogenic seizures. Neurology. 46(6):1499-507. doi: 10.1212/wnl.46.6.1499.	y	y	n					excluded
Glauser TA, Ayala R, Elterman RD, Mitchell WG, Van Orman CB, Gauer LJ, Lu Z; N159 Study Group. (2006). Double-blind placebo-controlled trial of adjunctive levetiracetam in pediatric partial seizures. Neurology. 66(11):1654-60. doi: 10.1212/01.wnl.0000217916.00225.3a.	y	y	y	y	n			excluded
Burneo JG, Martin R, Powell T, Greenlee S, Knowlton RC, Faught RE, Prasad A, Mendez M, Kuzniecky RI. (2003). Teddy bears: an observational finding in patients with non-epileptic events. Neurology. ;61(5):714-5. doi: 10.1212/wnl.61.5.714-a.	y	y	y	y	n			excluded
Stonnington, Cynthia. (1995). Approaching Hysteria: Disease and its interpretations. By Mark S. Micale. New England Journal of Medicine. 332(26):1796	y	y	n					excluded
Peng CS, Koire AM, Eisendrath S, Abrams J, Feldman MD, Jimenez-Madiedo C. (2022). "Non-healing Wounds": Addressing Complex Physical and Emotional Trauma in a Case of Factitious Disorder. Harv Rev Psychiatry. 30(3):207-213. doi: 10.1097/HRP.0000000000000335.	y	y	n					excluded
Labate A, Martino I, Caligiuri ME, Fortunato F, Bruni A, Segura-Garcia C, Arcuri P, De Fazio P, Cerasa A, Gambardella A. (2021). Orbito-frontal thinning together with a somatoform dissociation might be the fingerprint of PNES. Epilepsy Behav. 121(Pt A):108044. doi: 10.1016/j.yebeh.2021.108044.	y	y	y	y	y	n		excluded
Garg D, Srivastava AK. (2021). Psychiatric burden in psychogenic nonepileptic seizures: The tip of the iceberg? Epilepsy Behav. 120:107977. doi: 10.1016/j.yebeh.2021.107977.	y	y	n					excluded
Gerhardt C, Hamouda K, Irorutola F, Rose M, Hinkelmann K, Buchheim A, Senf-Beckenbach P.(2021). Insecure and Unresolved/Disorganized Attachment in Patients With Psychogenic Nonepileptic Seizures. J Acad Consult Liaison Psychiatry. 62(3):337-344. doi: 10.1016/j.psym.2020.05.014.	y	y	y	y	y	n		excluded
Senf-Beckenbach P, Hamouda K, Irorutola F, Gerhardt C, Rose M, Hinkelmann K. (2020). Ictal level of awareness in psychogenic nonepileptic seizures correlates with the experience of traumatic events in childhood: A cross sectional study. Epilepsy Behav. 112:107492. doi: 10.1016/j.yebeh.2020.107492.	y	y	y	y	y	n		excluded
Irorutola F, Gerhardt C, Hamouda K, Rose M, Hinkelmann K, Senf-Beckenbach P. (2020). Emotional and cognitive empathy in patients with non-epileptic seizures. Seizure. 81:280-286. doi: 10.1016/j.seizure.2020.08.009.	y	y	y	y	y	n		excluded
Salinsky M, Rutecki P, Parko K, Goy E, Storzbach D, Markwardt S, Binder L, Joos S. (2019). Health-related quality of life in Veterans with epileptic and psychogenic nonepileptic seizures. Epilepsy Behav. 94:72-77. doi: 10.1016/j.yebeh.2019.02.010.	y	y	y	y	y	y	y	included
Leroy A, Beigné M, Petyt G, Derambure P, Vaiva G, Amad A. (2019). Psychogenic non-epileptic seizures treated with guided transcranial direct current stimulation: A case report. Brain Stimul. 12(3):794-796. doi: 10.1016/j.brs.2019.01.019.	y	y	n					excluded
Labudda K, Frauenheim M, Illies D, Miller I, Schrecke M, Vietmeier N, Brandt C, Bien CG. (2018). Psychiatric disorders and trauma history in patients with pure PNES and patients with PNES and coexisting epilepsy. Epilepsy Behav. 88:41-48. doi: 10.1016/j.yebeh.2018.08.027.	y	y	y	y	y	y	y	included
Vasta R, Cerasa A, Sarica A, Bartolini E, Martino I, Mari F, Metitieri T, Quattrone A, Gambardella A, Guerrini R, Labate A. (2018). The application of artificial intelligence to understand the pathophysiological basis of psychogenic nonepileptic seizures. Epilepsy Behav. 87:167-172. doi: 10.1016/j.yebeh.2018.09.008.	y	y	y	y	y	n		excluded
Williams B, Jalilianhasanpour R, Matin N, Fricchione GL, Sepulcre J, Keshavan MS, LaFrance WC Jr, Dickerson BC, Perez DL. (2018). Individual differences in corticolimbic structural profiles linked to insecure attachment and coping styles in motor functional neurological disorders. J Psychiatr Res. 102:230-237. doi: 10.1016/j.jpsychires.2018.04.006.	y	y	y	y	y	n		excluded
Cornaggia CM, Beghi M, Beghi E. (2017). Why talking about psychiatric comorbidity in PNES? Epilepsy Behav. 75:276. doi: 10.1016/j.yebeh.2017.07.010.	y	y	n					excluded
Bruni A, Martino I, Borzì G, Gambardella A, De Fazio P, Labate A. (2017). The mystery of unexplained traumatic sudden falls. A clinical case that adds a new feasible cause. Neurol Sci. 38(6):1115-1117. doi: 10.1007/s10072-017-2843-7.	y	y	n					excluded
Care, U. (2016). Integrating Behavioral Health and Primary Care.	n							excluded
Priller, J., & Rickards, H. (Eds.). (2016). Neuropsychiatry case studies. Springer.	n							excluded
Gambini O, Demartini B, Chiesa V, Turner K, Barbieri V, Canevini MP. (2014). Long-term outcome of psychogenic nonepileptic seizures: the role of induction by suggestion. Epilepsy Behav. 41:140-3. doi: 10.1016/j.yebeh.2014.09.076.	y	y	y	y	y	y	n	excluded
Kang, S. (2016). Research round-up. The Lancet Psychiatry, 3(4), 323.	y	y	n					excluded
Jordan Bohinc R, Sansone RA, McDonald S. (2014). Multiple invasive procedures in a patient with borderline personality: a relationship? Innov Clin Neurosci.11(3-4):10-1.	y	y	n					excluded
Gordon DK, Sansone RA. (2013). A relationship between factitious disorder and borderline personality disorder. Innov Clin Neurosci. 10(11-12):11-3.	y	y	n					excluded
Fritzsche K, Baumann K, Götz-Trabert K, Schulze-Bonhage A. (2013). Dissociative seizures: a challenge for neurologists and psychotherapists. Dtsch Arztebl Int. 110(15):263-8. doi: 10.3238/arztebl.2013.0263.	y	y	n					excluded
Locke DE, Kirlin KA, Thomas ML, Osborne D, Hurst DF, Drazkowski JF, Sirven JI, Noe KH. (2010). The Minnesota Multiphasic Personality Inventory-2-Restructured Form in the epilepsy monitoring unit. Epilepsy Behav. 17(2):252-8. doi: 10.1016/j.yebeh.2009.12.004.	y	y	y	y	y	n		excluded
Marcangelo MJ, Ovsiew F. (2007). Psychiatric aspects of epilepsy. Psychiatr Clin North Am. 30(4):781-802. doi: 10.1016/j.psc.2007.07.005.	y	y	n					excluded
Pintor, L., & Bailles, E. (2005). Patients with psychogenic non-epileptic seizures: what happens to them. Focus on Posttraumatic Stress Disorder Research. Edited by Corales TA. New York, Nova Science Publishers, 225-244.	n							excluded
Shunaigat, W. M., & Saleh, J. M. B. R. (2001). Clinical characteristics of conversion disorder in Jordan. Arab Journal of Psychiatry, 12(1), 38-44.	n							excluded
Ettinger, A. B., & Kanner, A. M. (Eds.). (2007). Psychiatric issues in epilepsy: a practical guide to diagnosis and treatment. Lippincott Williams & Wilkins.	n							excluded
Bowman, E. S. (2001). Psychopathology and outcome in pseudoseizures. In A. B. Ettinger & A. M. Kanner (Eds.), Psychiatric issues in epilepsy: A practical guide to diagnosis and treatment (pp. 355–377). Lippincott Williams & Wilkins Publishers.	n							excluded
Bloch AM, Bloch Y, Kramer U. (2011). Psychogenic seizures: A review. Int J Adolesc Med Health. 12(Suppl):71-86. doi: 10.1515/IJAMH.2000.12.S1.71.	y	y	n					excluded
Malawista, K. L., & Malawista, P. L. (2013). The Opening Phase of the Analysis of Mr. BA Dramatic Transference Phenomenon. In The Social Work Psychoanalyst's Casebook (pp. 23-46). Routledge.	n							excluded
Trimble, M. R. (1996). Anticonvulsants and psychopathology. Psychological disturbances in epilepsy, 233-244.	n
Gilmore, R. L. (1994). Ellen R. Grass Guest Lecture: Long-Term Video/EEG Monitoring and Behavior. American Journal of EEG Technology, 34(3), 113-127.	n							excluded
Snyder SL, Rosenbaum DH, Rowan AJ, Strain JJ. (1994). SCID diagnosis of panic disorder in psychogenic seizure patients. J Neuropsychiatry Clin Neurosci. 6(3):261-6. doi: 10.1176/jnp.6.3.261.	y	y	y	y	y	n		excluded
Rutherford, M. R. (1993). Individual and family functioning in patients with non-epileptic seizure disorder.	n							excluded
Thompson, P. M., Batzel, L. W., & Wilkus, R. J. (1992). Millon clinical multiaxial inventory assessments of patients manifesting either psychogenic or epileptic seizures. Journal of Epilepsy, 5(4), 226-230.	y	y	y	y	y	n		excluded
Griffith, J. L. (1985). Treatment of episodic behavioral disorders with rapidly absorbed benzodiazepines. The Journal of nervous and mental disease, 173(5), 312-315.	y	y	n					excluded
Stewart RS, Lovitt R, Stewart RM. (1982). Are hysterical seizures more than hysteria? A research diagnostic criteria, DMS-III, and psychometric analysis. Am J Psychiatry. 139(7):926-9. doi: 10.1176/ajp.139.7.926.	y	y	y	y	y	n		excluded
